# Supplementary material for: Construction of Pt-Cu-Vinylamine Complex on Hazelnut Shell Biochar as a Catalyst Used for Hydrosilylation of Alkenes by Tertiary Silanes
Source: Molecules. 2025 Sep 11;30(18):3704. doi: 10.3390/molecules30183704 (PMC12472727; doi:10.3390/molecules30183704)
Supplement: Supplementary file 1 [file molecules-30-03704-s001.zip]

Archive with 1 entries (1 files):
- molecules-3800529-supplementary.pdf
